# Supplementary material for: Canadian national electrophysiology ablation registry report 2011–2016
Source: BMC Health Serv Res. 2021 May 6;21:435. doi: 10.1186/s12913-021-06441-0 (PMC8101210; doi:10.1186/s12913-021-06441-0)
Supplement: Supplementary file 1 — Additional file 1: [file 12913_2021_6441_MOESM1_ESM.xls]

## Sheet: Questions
	SURVEY OF EP CENTRES IN CANADA (2015-2016)
	Part 1
	Please do not leave any field blank, type "N/a" = information not available; "0" = none
	Question 1:
	Name of Hospital:
	Type of Hospital (Click on cell to show drop-down menu.)
	If university affiliated, please indicate name of university
	Question 2:
	Lab/Facility Information (Click on cell to show drop-down menu.)
	Number of rooms equipped for ablations
	Number of days per week EP room(s) are used for ablations*
	*Example: 2 rooms used 3 days per week and 1 room is used 2 days per week = 8 total
	How many days per week are implant days?
	Do you use general OR for implants?
	Question 3:
	Personnel (Click on cell to show drop-down menu.)
	Number of full time* physicians (performing EP procedures: ablations and EP studies)
	Number of part time** physicians (performing EP procedures: ablations and EP studies)
	Number of trainees (fellows)
	Number of nurses trained specifically for EP
	Number of permanent EP RN's
	Number of EP technicians
	*Full time = available for clinical service 5 days per week
	**Part time = available for clinical service 4 or less days per week
	Question 4:
	Is your non 3D tracing system routinely run by (Click on cell to show drop-down menu.)
	Question 5:
	Types of procedures performed in your lab (Click on cell to show drop-down menu.)
	Diagnostic EP
	Cryoablation - point-by-point
	Cryoballoon
	RF Ablations
	PVAC
	NMARQ (circular RF)
	Contact Force
	Do you perform ablations on pediatric population (<16 years)
	Question 6:
	Imaging and Electroanatomic Mapping Systems Available (Click on cell to show drop-down menu.)
	CARTO
	EnSite-NavX™ Velocity
	EnSite-NavX™ Precision
	Mediguide
	Rhythmia™
	LocaLisa
	Intracardiac echocardiography
	Magnetic Navigation (Stereotaxis)
	Which imaging systems do you have in your lab(s) available for ablation: (Please specify total # in all labs.)
	GE
	Philips
	Siemens
	Toshiba
	other (please specify below)
	Question 7:
	In total, how many ablations does your center perform annually? Number of procedures:
	Is above exact number (Click on cell to show drop-down menu.)
	Is above an estimate (Click on cell to show drop-down menu.)
	What is the percentage of cases that are congenital? (Please enter number).
	Is above an estimate (Click on cell to show drop-down menu.)
	Question 8:
	Waiting Times (Please indicate the number in weeks.)
	How long does it take to be seen by an Electrophysiologist for an initial non-urgent consult? (Time from referral to date of first EP appointment).
	What is the wait time between the EP consult when the decision was made for ablation and actual ablation date? (Time from the day paperwork was processed by coordinators and ablation date).
	For Simple Ablation
	For Complex Ablation - Ventricular Tachycardia
	For Complex Ablation - Atrial Fibrillation
	Question 9:
	Do you have a detailed database outlining the types of procedures performed in your facility? (Click on cell to show drop-down menu.)
	If you answered yes, what is the time frame that you report the procedures in your center (e.g. January to January or April to April)
	If you answered yes, please select the software from the following list, if selected 'other' please enter the name of the software below. (Click on cell to show drop-down menu.)
	Do you have a specific intraprocedural database at your center? (Click on cell to show drop-down menu.)
	If you answered yes, please enter the name of the database:
	Please indicate which type of arrhythmia ablation is documented:
	Is this database commerciall available? (Click on cell to show drop-down menu.)
	If detailed database is available please complete Part 2 of the questionnaire (second file attached)

## Sheet: Possible Answers
Community
University-affiliated
Other
0
1
2
3
4
5
6
7
8
9
10
11
12
13
14
15
16
17
18
19
20
21
22
23
24
25
yes
no
1
2
3
4
5
6
7
8
9
10
11
12
13
14
15
16
17
18
19
20
EP Nurses
EP Technicians
EP Physicians
Industry Representatives
EP Fellows
everyone
none
high risk only
other
Philips CVIS
GE based
other
most
about half
rarely
0
1-25%
26-50%
51-75%
76-90%
>90%
<10%
10-20%
21-30%
31-40%
41-50%
51-60%
61-70%
71-80%
81-90%
>90%
same day
> 24 hours
> 48 hours
