# Supplementary material for: Canadian national electrophysiology ablation registry report 2011–2016
Source: BMC Health Serv Res. 2021 May 6;21:435. doi: 10.1186/s12913-021-06441-0 (PMC8101210; doi:10.1186/s12913-021-06441-0)
Supplement: Supplementary file 2 — Additional file 2: [file 12913_2021_6441_MOESM2_ESM.xls]

## Sheet: Questions
	SURVEY OF EP CENTRES IN CANADA (2015-2016)
	Part 2
	Please do not leave any field blank, type "N/a" = information not available; "0" = none
	Question 10:
	Do you have a complete database for the year 2015? (Click on cell to show drop-down menu.)
	Please indicate the annual volume of ablations of different arrhythmia substrates for 2015.
	Accessory pathways (AVRT)
	Atrioventricular node (AVNRT)
	Cavotricuspid isthmus (CTI)
	Macroreentrant atrial tachycardia (MAT), Focal atrial tachycardia (FAT), and Atypical atrial flutter (AAF)
	Atrial fibrillation (AF) (PVI only: linear lesions and non-PVI triggers included)
	Atrioventricular Junction (AVJ)
	Idiopathic ventricular tachycardia (IVT)
	Ventricular tachycardia related to postmyocardial infarction scarring (VT-MI)
	Ventricular tachycardia in non-ischemic cardiomyopathy (VT-NICM)
	Congenital AF (included in total above)
	Congenital VT (included in total above)
	Question 11:
	Do you have a complete database for the year 2016? (Click on cell to show drop-down menu.)
	Please indicate the annual volume of ablations of different arrhythmia substrates for 2016.
	Accessory pathways (AVRT)
	Atrioventricular node (AVNRT)
	Cavotricuspid isthmus (CTI)
	Macroreentrant atrial tachycardia (MAT), Focal atrial tachycardia (FAT), and Atypical atrial flutter (AAF)
	Atrial fibrillation (AF) (PVI only: linear lesions and non-PVI triggers included)
	Atrioventricular Junction (AVJ)
	Idiopathic ventricular tachycardia (IVT)
	Ventricular tachycardia related to postmyocardial infarction scarring (VT-MI)
	Ventricular tachycardia in non-ischemic cardiomyopathy (VT-NICM)
	Congenital AF (included in total above)
	Congenital VT (included in total above)
	Question 12: ATRIAL FIBRILLATION ABLATION
	Please complete below for 2015.
	Paroxysmal Atrial Fibrillation
	Total % of redo cases
	Chronic success % (12 months free from documented AF of 30 seconds or more)
	Partial Success % (Rare self limited episodes only, better QOL w/o new AA Rx, or post PVI flutter)
	Non-paroxysmal Atrial Fibrillation
	Total % of redo cases
	Chronic success % (12 months free from Atrial Fibrillation)
	Partial Success % (Rare self limited episodes only, better QOL w/o new AA Rx, or post PVI flutter)
	Modality used for AF Ablation (Click on cell to show drop-down menu.)
	Manual
	Stereotaxis
	NMARQ (RF)
	Hardware for AF ablation used in your center (Click on cell to show drop-down menu.)
	RF irrigated
	RF non-irrigated
	Cryoballoon
	Arctic Front (Medtronic)
	PVAC
	Contact Force
	What is the most frequent modality used at your center? Please select one:
	Sedation during PVI (Please click on cell to choose an option from a drop-down menu.)
	general anesthesia
	non-general anesthesia
	Imaging
	Did patients undergo: (Please click on cell to choose an estimated % from a drop-down menu.)
	Pre-procedural MRI, CT, or either
	Pre-procedural TEE
	Rotational angiography during procedure
	Please indicate the type of patients on whom TEE will NOT be performed (eg. CHADS 0-1 etc.)
	Question 13: ATRIAL FIBRILLATION ABLATION
	Please complete below for 2016.
	Paroxysmal Atrial Fibrillation
	Total % of redo cases
	Chronic success % (12 months free from documented AF of 30 seconds or more)
	Partial Success % (Rare self limited episodes only, better QOL w/o new AA Rx, or post PVI flutter)
	Non-paroxysmal Atrial Fibrillation
	Total % of redo cases
	Chronic success % (12 months free from Atrial Fibrillation)
	Partial Success % (Rare self limited episodes only, better QOL w/o new AA Rx, or post PVI flutter)
	Modality used for AF Ablation (Click on cell to show drop-down menu.)
	Manual
	Stereotaxis
	NMARQ (RF)
	Hardware for AF ablation used in your center (Click on cell to show drop-down menu.)
	RF irrigated
	RF non-irrigated
	Cryoballoon
	Arctic Front (Medtronic)
	PVAC
	Contact Force
	What is the most frequent modality used at your center? Please select one:
	Sedation during PVI (Please click on cell to choose an option from a drop-down menu.)
	general anesthesia
	non-general anesthesia
	Imaging
	Did patients undergo: (Please click on cell to choose an estimated % from a drop-down menu.)
	Pre-procedural MRI, CT, or either
	Pre-procedural TEE
	Rotational angiography during procedure
	Please indicate the type of patients on whom TEE will NOT be performed (eg. CHADS 0-1 etc.)
	Question 14: Post procedural complications in 2015
	(Click on cells to show drop-down menu.)
	Please complete below for 2015 only.
	Does your center have a consistent way of collecting post-procedural complications
	Does your center have a database reporting technical/procedural success rates for each arrhythmia substrate?
	(Please choose an estimated % on the right.)
	Accessory pathways (AVRT) / Atrioventricular node (AVNRT) / Cavotricuspid Isthmus (CTI)
	How often do you see minor complications*?
	vascular-non-DVT, hematuria, arteriovenous fistula, pseudoaneurysm, pain during procedure (not requiring intervention)
	How often do you see major complications*?
	pericarditis, transient PR prolognation, tamponade, pericardial effusion, stroke, need for permanent PM, death, (vascular requiring intervention)
	other complications (please specify.)
	Atrial fibrillation (AF)
	How often do you see minor complications*?
	vascular-non-DVT, hematuria, arteriovenous fistula, pseudoaneurysm, groin pain, stay > 24 hours (not requiring intervention)
	How often do you see major complications*?
	pericarditis, tamponade, pericardial effusion, stroke, need for permanent PM, atrio-esophageal fistula, death, (vascular requiring intervention)
	other complications (please specify.)
	Ventricular Tachycardia'ss (Idiopathic ventricular tachycardia (IVT), Ventricular tachycardia related to postmyocardial infarction scarring (VT-MI), Ventricular tachycardia in non-ischemic cardiomyopathy (VT-NICM))
	How often do you see minor complications*?
	vascular-non-DVT, AV fistula, pseudoaneurysm (not requiring intervention)
	How often do you see major complications*?
	tamponade, pericardial effusion, stroke, need for permanent PM, death, (vascular requiring intervention)
	other complications (please specify.)
	Question 15: Post procedural complications in 2016
	(Click on cells to show drop-down menu.)
	Please complete below for 2016 only.
	Does your center have a consistent way of collecting post-procedural complications
	Does your center have a database reporting technical/procedural success rates for each arrhythmia substrate?
	(Please choose an estimated % on the right.)
	Accessory pathways (AVRT) / Atrioventricular node (AVNRT) / Cavotricuspid Isthmus (CTI)
	How often do you see minor complications*?
	vascular-non-DVT, hematuria, arteriovenous fistula, pseudoaneurysm, pain during procedure (not requiring intervention)
	How often do you see major complications*?
	pericarditis, transient PR prolognation, tamponade, pericardial effusion, stroke, need for permanent PM, death, (vascular requiring intervention)
	other complications (please specify.)
	Atrial fibrillation (AF)
	How often do you see minor complications*?
	vascular-non-DVT, hematuria, arteriovenous fistula, pseudoaneurysm, groin pain, stay > 24 hours (not requiring intervention)
	How often do you see major complications*?
	pericarditis, tamponade, pericardial effusion, stroke, need for permanent PM, atrio-esophageal fistula, death, (vascular requiring intervention)
	other complications (please specify.)
	Ventricular Tachycardia'ss (Idiopathic ventricular tachycardia (IVT), Ventricular tachycardia related to postmyocardial infarction scarring (VT-MI), Ventricular tachycardia in non-ischemic cardiomyopathy (VT-NICM))
	How often do you see minor complications*?
	vascular-non-DVT, AV fistula, pseudoaneurysm (not requiring intervention)
	How often do you see major complications*?
	tamponade, pericardial effusion, stroke, need for permanent PM, death, (vascular requiring intervention)
	other complications (please specify.)
	Question 16: Success (please see success key below)
	Please complete below for 2015.
	Accessory pathways (AVRT) / Atrioventricular node (AVNRT) / Cavotricuspid isthmus (CTI)
	Chronic Success (at 12 months follow up)
	Partial Success
	Macroreentrant atrial tachycardia (MAT), Focal atrial tachycardia (FAT), and Atypical atrial flutter (AAF)
	Chronic Success (at 12 months follow up)
	Partial Success
	Atrioventricular Junction (AVJ)
	Chronic Success (at 12 months follow up)
	Partial Success
	Ventricular Tachycardia (VT)
	Chronic Success (at 12 months follow up)
	Partial Success
	Question 17: Success (please see success key below)
	Please complete below for 2016.
	Accessory pathways (AVRT) / Atrioventricular node (AVNRT) / Cavotricuspid isthmus (CTI)
	Chronic Success (at 12 months follow up)
	Partial Success
	Macroreentrant atrial tachycardia (MAT), Focal atrial tachycardia (FAT), and Atypical atrial flutter (AAF)
	Chronic Success (at 12 months follow up)
	Partial Success
	Atrioventricular Junction (AVJ)
	Chronic Success (at 12 months follow up)
	Partial Success
	Ventricular Tachycardia (VT)
	Chronic Success (at 12 months follow up)
	Partial Success
	Question 18: Post procedural care
	When do you discharge patients after the following ablations? (Click on cell to show drop-down menu.)
	SVT: Accessory pathways (AVRT) / Atrioventricular node (AVNRT) / Cavotricuspid isthmus (CTI)
	Atrial fibrillation (AF)
	Right ventricular outflow tract (RVOT)
	SUCCESS KEY:
	AVRT and AVNRT
	Chronic success: No recurrence or palpitations with documented other than target arrhythmia
	Partial success: Recurrence with episodes of lesser frequency/ severity, same med Rx
	CTI/MAT/FAT/AAF
	Chronic success: No recurrence or documentation other than target arrhythmia
	Partial success: Rec. with episodes of lesser frequency/ severity, same med Rx
	AVJ
	Chronic success: CAVB
	Partial success: Slower, interm AVB only
	VT
	Chronic success: >90% decrease in PVCs or VT elimination with no AA Rx, No VT (couplets/triplets allowed) on same or no AARx
	Partial success: Some decrease in PVCs or better response to AA Rx or Improvement in frequency on same AA Rx

## Sheet: Possible Answers
Community		RF irrigated
University-affiliated		RF non-irrigated
Other		Cryoballoon
		Arctic Front (Medtronic)
0		PVAC
1		Contact Force
2		Stereotaxis
3		NMARQ (RF)
4
5
6
7
8
9
10
11
12
13
14
15
16
17
18
19
20
21
22
23
24
25
yes
no
1
2
3
4
5
6
7
8
9
10
11
12
13
14
15
16
17
18
19
20
EP Nurses
EP Technicians
EP Physicians
Industry Representatives
EP Fellows
everyone
none
high risk only
other
Philips CVIS
GE based
other
most
about half
rarely
0
1-25%
26-50%
51-75%
76-90%
>90%
<10%
10-20%
21-30%
31-40%
41-50%
51-60%
61-70%
71-80%
81-90%
>90%
same day
> 24 hours
> 48 hours
